# Supplementary material for: Body Mass Index Does Not Predict High Miller–Payne Response to Neoadjuvant Chemotherapy in Stage II–III Breast Cancer: A Single-Center Retrospective Cohort Study of 647 Patients
Source: J Clin Med. 2026 Apr 30;15(9):3423. doi: 10.3390/jcm15093423 (PMC13163852; doi:10.3390/jcm15093423)
Supplement: Supplementary file 1 [file jcm-15-03423-s001.zip]

Archive with 1 entries (1 files):
- jcm-4233141-supplementary.pdf
